# Supplementary material for: Mismatch repair deficiency testing in Lynch syndrome-associated urothelial tumors
Source: Front Oncol. 2023 Apr 18;13:1147591. doi: 10.3389/fonc.2023.1147591 (PMC10151563; doi:10.3389/fonc.2023.1147591)
Supplement: Supplementary Table 1 — An overview of the immunohistochemistry, MSI analyses and relevant clinical data. [file Table_1.xlsx]

## Sheet: Supplementary table 1
Supplementary table 1: Overview of clinical data, immunohistochemical analysis and MSI analyses for the 97 Lynch syndrome-associated urothelial tumors
ID	Gene	Type of variant	Carrier status	Tumor location	Immunohistochemical MMR protein expression	Promega	24-marker	54-marker
1	MSH2	Truncating mutation	Carrier	Ureter	Lost	MSS/MSI-L	MSI-H	MSI-H
2	MSH6	Truncating mutation	Carrier	Ureter	Lost	MSS/MSI-L	MSI-H	MSI-H
3	MSH6	Truncating mutation	Not carrier! FDR tested in 2022	Bladder	Retained	NE_germline	MSS	MSS
4	MSH2	Missense mutation	Carrier	Renalpelvis	Lost	MSI-H	NE	NE
5	MSH2	Truncating mutation	FDR	Bladder	Lost	MSS/MSI-L	NE	NE
6	MSH2	Truncating mutation	Carrier	Ureter	Lost	MSI-H	MSI-H	MSI-H
7	MLH1	Truncating mutation	Carrier	Ureter	Lost	NE_technical	NE	NE
8	MLH1	Truncating mutation	Carrier	Renalpelvis	Lost	NE_technical	NE	NE
9	MLH1	Truncating mutation	Carrier	Ureter	Lost	MSS/MSI-L	MSI-H	MSI-H
10	MLH1	Truncating mutation	Carrier	Renalpelvis	Lost	MSI-H	NE	NE
11	MLH1	Truncating mutation	Carrier	Bladder	Lost	MSI-H	MSI-H	MSI-H
12	MSH2	Truncating mutation	Carrier	Ureter	Lost	MSI-L/MSI-H	MSI-H	MSI-H
13	MSH6	Missense mutation	Carrier	Uretericorifice	Retained	NE_germline	MSI-H	MSI-H
14	MSH2	Truncating mutation	Carrier	Renalpelvis	Lost	MSI-H	NE	NE
15	MSH2	Missense mutation	Carrier	Renalpelvis	Lost	MSI-H	MSI-H	MSI-H
16	MSH2	Missense mutation	Carrier	Ureter	Lost	NE_technical	MSI-H	MSI-H
17	MSH2	Truncating mutation	FDR	Ureter	Lost	MSS/MSI-L	MSI-H	MSI-H
18	MSH2	Missense mutation	Carrier	Renalpelvis	Lost	MSI-L/MSI-H	MSI-H	MSI-H
19	MSH2	Truncating mutation	Carrier	Bladder	Lost	MSI-L/MSI-H	MSI-H	MSI-H
20	MSH2	Truncating mutation	Carrier	Ureter	Lost	MSI-H	MSI-H	MSI-H
21	MSH2	Truncating mutation	Carrier	Renalpelvis	Lost	NE_germline	MSI-H	MSI-H
22	MSH2	Missense mutation	Carrier	Renalpelvis	Lost	NE_germline	MSI-H	MSI-H
23	MSH2	Missense mutation	Carrier	Renalpelvis	Lost	MSI-L/MSI-H	MSI-H	MSI-H
24	MSH2	Truncating mutation	FDR	Bladder	Retained	MSI-L/MSI-H	MSS	MSI-H
25	MSH2	NA	Carrier	Renalpelvis	Lost	MSI-H	MSI-H	MSI-H
26	MSH2	NA	Carrier	Ureter	Lost	MSI-H	MSI-H	MSI-H
27	MSH6	Truncating mutation	FDR	Bladder	Lost	NE_technical	NE	NE
28	MSH6	Truncating mutation	Carrier	Bladder	Retained	MSI-H	MSS	MSI-H
29	MSH2	Truncating mutation	Carrier	Bladder	Lost	MSI-H	MSI-H	MSI-H
30	MSH6	Truncating mutation	FDR	Bladder	Retained	MSS	MSS	MSS
31	MSH2	Missense mutation	FDR	Renalpelvis	Lost	MSI-H	MSI-H	MSI-H
32	MSH2	Truncating mutation	Carrier	Ureter	Lost	MSI-L/MSI-H	MSI-H	MSI-H
33	MSH6	Missense mutation	Carrier	Renalpelvis	Lost	MSI-H	MSI-H	MSI-H
34	MSH2	Missense mutation	FDR	Renalpelvis	Lost	NE_technical	NE	NE
35	MLH1	Missense mutation	Carrier	Bladder	Lost	MSI-H	MSI-H	MSI-H
36	MSH6	Truncating mutation	FDR	Bladder	Retained	NE_germline	NE	NE
37	MSH6	Truncating mutation	Carrier	Ureter	Lost	MSI-L/MSI-H	MSS	MSS
38	MSH6	Truncating mutation	FDR	Ureter	Lost	NE_germline	MSS	MSI-H
39	MSH6	Missense mutation	FDR	Renalpelvis	Retained	NE_technical	MSS	MSS
40	MSH2	Missense mutation	Carrier	Bladder	Lost	MSI-H	NE	NE
41	MSH2	Missense mutation	Carrier	Renalpelvis	Lost	MSI-H	MSI-H	MSI-H
42	MSH2	Truncating mutation	Carrier	Renalpelvis	Lost	NE_technical	NE	NE
43	MSH2	Truncating mutation	FDR	Renalpelvis	Lost	MSI-H	MSI-H	MSI-H
44	MSH6	Missense mutation	Carrier	Ureter	Lost	MSS/MSI-L	MSS	MSI-H
45	MSH6	Truncating mutation	Carrier	Renalpelvis	Lost	MSS/MSI-L	MSS	MSI-H
46	MSH6	Truncating mutation	Carrier	Renalpelvis	Lost	MSS/MSI-L	MSS	MSS
47	MSH6	Truncating mutation	Carrier	Renalpelvis	Lost	MSS	MSS	MSI-H
48	MSH2	Truncating mutation	FDR	Ureter	Lost	MSS/MSI-L	MSI-H	MSI-H
49	MSH2	Truncating mutation	FDR	Renalpelvis	Lost	MSI-H	MSI-H	MSI-H
50	MSH2	Truncating mutation	FDR	Renalpelvis	Lost	MSI-H	MSI-H	MSI-H
51	MSH6	Truncating mutation	Carrier	Bladder	Retained	MSS/MSI-L	MSS	MSS
52	MSH6	Truncating mutation	FDR	Renalpelvis	Lost	MSI-H	MSI-H	MSI-H
53	PMS2	Truncating mutation	FDR	Bladder	Lost	MSI-H	MSI-H	MSI-H
54	MSH2	Truncating mutation	Carrier	Ureter	Lost	NE_germline	MSI-H	MSI-H
55	MSH2	Truncating mutation	Carrier	Bladder	Lost	MSS/MSI-L	MSI-H	MSI-H
56	MSH2	Missense mutation	Carrier	Bladder	Lost	NE_technical	NE	NE
57	MSH2	Truncating mutation	Carrier	Ureter	Lost	NE_germline	MSI-H	MSI-H
58	MSH2	Truncating mutation	Carrier	Renalpelvis	Lost	NE_germline	MSI-H	MSI-H
59	MSH2	Missense mutation	Carrier	Bladder	Lost	MSI-H	MSI-H	MSI-H
60	MSH6	Truncating mutation	Carrier	Bladder	Lost	NE_technical	NE	NE
61	MLH1	Missense mutation	FDR	Bladder	Retained	MSS	MSS	MSS
62	MSH2	Truncating mutation	Carrier	Bladder	Lost	NE_technical	MSI-H	MSI-H
63	MSH6	Truncating mutation	Carrier	Renalpelvis	Retained	MSI-L/MSI-H	MSS	MSS
64	MSH2	Truncating mutation	Carrier	Bladder	Lost	MSI-H	MSI-H	MSI-H
65	MSH2	Truncating mutation	Carrier	Ureter	Lost	MSI-H	NE	NE
66	MSH2	Truncating mutation	FDR	Ureter	Lost	NE_technical	NE	NE
67	MSH2	Truncating mutation	Carrier	Bladder	Retained	NE_germline	MSS	MSS
68	MSH2	Truncating mutation	Carrier	Renalpelvis	Lost	MSI-H	MSI-H	MSI-H
69	MSH2	Truncating mutation	FDR	Renalpelvis	Lost	MSS	NE	NE
70	MSH2	Truncating mutation	Carrier	Ureter	Lost	MSI-H	MSI-H	MSI-H
71	MSH2	Truncating mutation	Carrier	Bladder	Lost	MSS	MSS	MSS
72	MSH2	Truncating mutation	Carrier	Bladder	Lost	MSS	MSI-H	MSI-H
73	MSH2	Truncating mutation	Carrier	Renalpelvis	Lost	MSI-H	NE	NE
74	MSH2	Truncating mutation	Carrier	Renalpelvis	Lost	MSI-H	MSI-H	MSI-H
75	MSH2	Truncating mutation	Carrier	Ureter	Lost	NE_technical	MSI-H	MSI-H
76	MSH2	Truncating mutation	Carrier	Bladder	Lost	MSI-L/MSI-H	MSI-H	MSI-H
77	MSH2	Truncating mutation	Carrier	Ureter	Lost	MSS/MSI-L	MSI-H	MSI-H
78	MSH2	Truncating mutation	Carrier	Bladder	Lost	NE_technical	NE	NE
79	MSH2	Truncating mutation	Carrier	Bladder	Lost	MSI-L/MSI-H	MSI-H	MSI-H
80	MSH2	NA	Carrier	Ureter	Lost	NE_technical	MSI-H	MSI-H
81	MLH1	Truncating mutation	Carrier	Ureter	Lost	MSI-H	MSI-H	MSI-H
82	MSH2	Missense mutation	Carrier	Bladder	Lost	MSI-H	MSI-H	MSI-H
83	MSH2	Missense mutation	Carrier	Renalpelvis	Lost	MSI-H	MSI-H	MSI-H
84	MSH2	Truncating mutation	Carrier	Bladder	Lost	MSI-H	NE	NE
85	MSH2	Truncating mutation	Carrier	Renalpelvis	Lost	NE_technical	NE	NE
86	MSH2	Missense mutation	Carrier	Bladder	Lost	MSI-L/MSI-H	NE	NE
87	MSH2	NA	Carrier	Bladder	Lost	MSS	MSI-H	MSI-H
88	MSH2	Truncating mutation	Carrier	Ureter	Lost	MSI-H	NE	NE
89	MSH6	Truncating mutation	Carrier	Bladder	Lost	NE_technical	NE	NE
90	MSH6	Missense mutation	Carrier	Bladder	Lost	NE_technical	NE	NE
91	MSH2	Truncating mutation	Carrier	Renalpelvis	Lost	MSI-H	MSI-H	MSI-H
92	MSH2	Truncating mutation	Carrier	Bladder	Lost	MSI-H	MSI-H	MSI-H
93	MSH6	Truncating mutation	FDR	Renalpelvis	Lost	NE_germline	MSS	MSS
94	MSH6	Truncating mutation	FDR	Ureter	Lost	MSI-L/MSI-H	MSI-H	MSI-H
95	MSH2	Truncating mutation	Carrier	Renalpelvis	Lost	MSI-H	MSI-H	MSI-H
96	MSH2	Truncating mutation	Carrier	Bladder	Lost	MSS	MSI-H	MSI-H
97	MLH1	Truncating mutation	FDR	Ureter	Lost	NE_technical	NE	NE
